# Supplementary material for: High Specificity of BCL11B and GLG1 for EWSR1-FLI1 and EWSR1-ERG Positive Ewing Sarcoma
Source: Cancers (Basel). 2020 Mar 10;12(3):644. doi: 10.3390/cancers12030644 (PMC7139395; doi:10.3390/cancers12030644)
Supplement: Supplementary file 1 [file cancers-12-00644-s001.zip]

Archive with 2 entries (2 files):
- Suppl.Fig.S1_Orth_etal.pdf
- Suppl.Fig.S2_Orth_etal.pdf
